# Supplementary material for: A Comprehensive Research Review of Herbal Textual Research, Phytochemistry, Pharmacology, Traditional Uses, Clinical Application, Safety Evaluation, and Quality Control of Trollius chinensis Bunge
Source: Pharmaceuticals (Basel). 2024 Jun 18;17(6):800. doi: 10.3390/ph17060800 (PMC11206471; doi:10.3390/ph17060800)
Supplement: Supplementary file 1 [file pharmaceuticals-17-00800-s001.zip]

Archive with 1 entries (1 files):
- pharmaceuticals-3044864-supplementary.pdf
